# Supplementary material for: Intracellular Behaviour of Legionella Non-pneumophila Strains within Three Amoeba Strains, Including Willaertia magna C2c Maky
Source: Pathogens. 2021 Oct 19;10(10):1350. doi: 10.3390/pathogens10101350 (PMC8538512; doi:10.3390/pathogens10101350)
Supplement: Supplementary file 1 [file pathogens-10-01350-s001.zip]

Archive with 1 entries (1 files):
- pathogens-1395958-supplementary.pdf
